# Supplementary material for: Hemodynamic Effects of Protamine Infusion in Dogs with Myxomatous Mitral Valve Disease Undergoing Mitral Valvuloplasty
Source: Vet Sci. 2022 Apr 8;9(4):178. doi: 10.3390/vetsci9040178 (PMC9031179; doi:10.3390/vetsci9040178)
Supplement: Supplementary file 1 [file vetsci-09-00178-s001.zip]

Archive with 1 entries (1 files):
- vetsci-1628648-supplementary Figure S1.pdf
